# Supplementary material for: A CD36-targeted aptamer-4-butyl-polyhydroxybenzophenone conjugate with pH-responsive release for liver delivery in MASLD
Source: Regen Biomater. 2026 Jun 1;13:rbag104. doi: 10.1093/rb/rbag104 (PMC13310478; doi:10.1093/rb/rbag104)
Supplement: rbag104_Supplementary_Data [file rbag104_supplementary_data.zip]

Archive with 3 entries (3 files):
- 11-Jun-2026_054048_final_revised_supplemental_materials.docx
- final_revised_supplemental_materials.docx
- 10-Jun-2026_105347_final_revised_supplemental_materials.docx
